# Supplementary material for: Identification of key lncRNAs in colorectal cancer progression based on associated protein–protein interaction analysis
Source: World J Surg Oncol. 2017 Aug 10;15:153. doi: 10.1186/s12957-017-1211-7 (PMC5553992; doi:10.1186/s12957-017-1211-7)
Supplement: Additional file 1: Table S1. — Differentially expressed lncRNAs between stage II and stage III CRC identified by microarray analysis. (XLSX 12 kb) [file 12957_2017_1211_MOESM1_ESM.xlsx]

## Sheet: Sheet1
differentially expressed lncRNAs between stage II and stage III CRC identified by microarray analysis.
ID	Gene.Symbol	RefSeq.Transcript.ID	NR_diff	NR_pvalue	fc
1557424_at	LOC100505878	NR_105017	1.12908	0.00295074	0.457209
1562805_at	TLR8-AS1	NR_030727	0.957509	0.000350416	0.514945
1562720_at	LOC101927286	NR_120324 /// XR_243244 /// XR_248175 /// XR_253464	0.938292	0.00220188	0.52185
238180_at	LOC102724094	NR_120519 /// NR_120520 /// XR_428222 /// XR_432203	0.931216	0.00847526	0.524416
1555822_at	FAM138A /// FAM138B /// FAM138C /// FAM138D /// FAM138E /// FAM138F	NR_026818 /// NR_026819 /// NR_026820 /// NR_026821 /// NR_026822 /// NR_026823	0.88861	0.00117169	0.540134
1564485_at	LINC00887	NR_024480	0.8859	0.00374577	0.54115
1568854_at	LINC00240	NR_026775	0.882284	0.0291606	0.542508
241394_at	LOC101928710	NR_110848 /// NR_110849 /// XR_243765 /// XR_248418 /// XR_253739	0.875218	0.00789287	0.545171
1569330_at	STX18-AS1	NR_037888	0.842194	0.00350356	0.557795
1557133_at	LINC00632	NR_028344 /// NR_028345 /// NR_104228	0.797665	0.0258222	0.57528
1561573_at	LOC101927523	NR_120624 /// XR_246183 /// XR_247592 /// XR_252814	0.766212	0.00440821	0.587959
1561383_at	LOC284661	NR_027088	0.761021	0.0453264	0.590078
1563135_at	LOC101927616	NR_110057	0.74005	0.0349511	0.598719
1570270_at	LOC101926942	NR_110657 /// XR_246159 /// XR_247571 /// XR_252789	0.717745	0.0374457	0.608047
1569259_at	DAB1-AS1	NR_104362 /// NR_104363 /// NR_104364 /// NR_104365	0.711177	0.0498673	0.610821
1561544_at	LOC101927058	NR_110042	0.694237	0.0284963	0.618036
1564012_at	LOC100132354	NR_024478	0.677822	0.0115085	0.625108
1560503_a_at	TFAP2A-AS1	NR_033910	0.67749	0.000684079	0.625252
1560832_at	LINC01029	NR_104127	0.652403	0.0168625	0.63622
229328_at	ZNF571-AS1	NR_038247 /// NR_038248 /// NR_038249 /// NR_038250	0.647354	0.0308488	0.63845
1560548_at	LINC00382	NR_120413 /// XR_245448 /// XR_247937 /// XR_253188 /// XR_424457 /// XR_424458 /// XR_429263 /// XR_429264 /// XR_432932 /// XR_432933	0.646777	0.00455382	0.638706
224245_at	INGX	NR_002226	0.6263	0.0414835	0.647836
244138_at	LOC101929154	NR_105012 /// NR_105013	-0.580653	0.0365752	1.49553
1556936_at	LOC100506834	NR_049794	-0.594747	0.0304281	1.51021
1561469_at	LOC101928865	NR_120564 /// XR_247267 /// XR_247701 /// XR_252937	-0.638235	0.0317863	1.55642
1557208_at	PROSER2-AS1	NR_038222	-0.652582	0.0138767	1.57198
241552_at	AA06	NR_037584	-0.66321	0.0129786	1.5836
1564072_at	MYH16	NR_002147	-0.67084	0.0413527	1.592
1562788_at	LINC01342	NR_038869	-0.676855	0.02763	1.59865
1559621_at	LOC101927237	NR_110747 /// XR_245250 /// XR_249605 /// XR_251592	-0.685663	0.0307718	1.60844
1561707_at	LINC00895	NR_024381	-0.696647	0.0300949	1.62073
210794_s_at	MEG3	NR_002766 /// NR_003530 /// NR_003531 /// NR_033358 /// NR_033359 /// NR_033360 /// NR_046464 /// NR_046465 /// NR_046466 /// NR_046467 /// NR_046468 /// NR_046469 /// NR_046470 /// NR_046471 /// NR_046472 /// NR_046473	-0.697234	0.00313479	1.62139
1564426_x_at	LOC729732	NR_047662	-0.70164	0.0251526	1.62635
1562640_at	HOXA-AS2	NR_122069 /// XR_426152 /// XR_426153 /// XR_426154 /// XR_428119 /// XR_428120 /// XR_428121 /// XR_428122 /// XR_428123 /// XR_428124 /// XR_432132 /// XR_432133 /// XR_432134 /// XR_432135 /// XR_432136	-0.719097	0.0450582	1.64615
238242_at	LOC100293704 /// MIR8072	NR_107039 /// XM_005253655 /// XM_005276427 /// XM_006726547 /// XR_111355 /// XR_242961 /// XR_429199 /// XR_429200 /// XR_432896	-0.73867	0.00316395	1.66864
1555580_at	LINC00824	NR_121672 /// NR_121673 /// XR_242432 /// XR_250413 /// XR_252475	-0.741946	0.0451842	1.67243
236451_at	LOC100996579	NR_110163 /// NR_110164	-0.756026	0.0064435	1.68883
236756_at	CENPVP1 /// CENPVP2	NR_033772 /// NR_033773	-0.761571	0.0368236	1.69534
1554666_at	LOC100130950	NR_034082	-0.761896	0.00851053	1.69572
215229_at	LOC100129973	NR_102751	-0.767606	0.0333651	1.70244
1569582_at	AADACP1	NR_026915	-0.800512	0.0440565	1.74172
221129_at	FAM215A	NR_026770	-0.82667	0.00383835	1.77359
230595_at	PGM5-AS1	NR_015423 /// NR_121191 /// NR_121192	-0.832501	0.0408434	1.78077
1561732_at	LOC101929181	NR_104624	-0.869759	0.00647965	1.82736
1562121_at	CHL1-AS1	NR_110739 /// XR_245173 /// XR_249351 /// XR_251312	-0.896969	0.0101151	1.86215
224293_at	TTTY10	NR_001542	-1.17261	0.000440295	2.25419
231898_x_at	SOX2-OT	NR_004053 /// NR_075089 /// NR_075090 /// NR_075091 /// NR_075092 /// NR_075093	-1.31229	0.00213938	2.48335
